# Supplementary material for: Receptor-Like Kinases BAK1 and SOBIR1 Are Required for Necrotizing Activity of a Novel Group of Sclerotinia sclerotiorum Necrosis-Inducing Effectors
Source: Front Plant Sci. 2020 Jul 10;11:1021. doi: 10.3389/fpls.2020.01021 (PMC7367142; doi:10.3389/fpls.2020.01021)
Supplement: Supplementary file 1 [file Table_1.xlsx]

## Sheet: Sheet1
Table S1: Primers used for cloning genes encoding candidate S. sclerotiorum effectors.
Gene ID	Primer Name1	Primer Sequences 5' >3'	Melting Temperature (TM)
SS1G_00872	F1-00872 (with Signal Peptide (SP))	GGGGACAAGTTTGTACAAAAAAGCAGGCTTCATGAAGCCATTCGCTACTCTTGCAGCA	64.7
	R1-00872 (with Stop codon (SC))	GGGGACCACTTTGTACAAGAAAGCTGGGTCTCATAGGAACCAAGCAAGTGCAGCTCC	64.3
	F2-00872 (NO-SP)	GGGGACAAGTTTGTACAAAAAAGCAGGCTTCATGCAGGTTACCTATAACTCGACCACTGG	61.6
	R2-00872 (NO-SC)	GGGGACCACTTTGTACAAGAAAGCTGGGTCTAGGAACCAAGCAAGTGCAGCTCCC	63.4
SS1G_10096	F1-10096 (with SP)	GGGGACAAGTTTGTACAAAAAAGCAGGCTTCATGCAATTCCCAACCATCGCC	63.19
	R1-10096 (with SC)	GGGGACCACTTTGTACAAGAAAGCTGGGTCTTACAATCCACAAGCACTTGGGTCA	63.58
	F2-10096 (NO-SP)	GGGGACAAGTTTGTACAAAAAAGCAGGCTTCATGATCACCGTCTCCTACGACACCG	62
	R2-10096 (NO-SC)	GGGGACCACTTTGTACAAGAAAGCTGGGTCCAATCCACAAGCACTTGGGTCAAGT	60.1
SS1G_00849	F1-00849 (with SP)	GGGGACAAGTTTGTACAAAAAAGCAGGCTTCATGCAATTCTCATCTGCTCTTATCTCTGC	63.73
	R1-00849 (with SC)	GGGGACCACTTTGTACAAGAAAGCTGGGTCTTACCAGTCGTAGGTCAAGTCGAAAG	62.97
	F2-00849 (NO-SP)	GGGGACAAGTTTGTACAAAAAAGCAGGCTTCATGGCCACCATTGGACAACGTG	61.2
	R2-00849 (NO-SC)	GGGGACCACTTTGTACAAGAAAGCTGGGTCCCAGTCGTAGGTCAAGTCGAAAGCA	60.5
SS1G_09844	F1-09844 (with SP)	GGGGACAAGTTTGTACAAAAAAGCAGGCTTCATGCTTTCCAAGACTATTATTTCTCTCCTC	57.6
	R1-09844 (with SC)	GGGGACCACTTTGTACAAGAAAGCTGGGTCCTAACAATTATAATTCAAATAAACACCCCTAGC	58
	F2-09844 (NO-SP)	GGGGACAAGTTTGTACAAAAAAGCAGGCTTCATGTCTCCTGTACCAGATACCTTGAACG	58.9
	R2-09844 (NO-SC)	GGGGACCACTTTGTACAAGAAAGCTGGGTCACAATTATAATTCAAATAAACACCCCTAGCA	58.2
SS1G_13668	F1-13668 (with SP)	GGGGACAAGTTTGTACAAAAAAGCAGGCTTCATGCAATTCTCCACACTCCTCACTCTCAT	62.3
	R1-13668 (with SC)	GGGGACCACTTTGTACAAGAAAGCTGGGTCCTATGCAGAGCAAGAAACACTCCTGACTGT	62.2
	F2-13668 (NO-SP)	GGGGACAAGTTTGTACAAAAAAGCAGGCTTCATGCTTCCCCTCTCTCCACCCC	61.3
	R2-13668 (NO-SC)	GGGGACCACTTTGTACAAGAAAGCTGGGTCTGCAGAGCAAGAAACACTCCTGACTG	60.7
SS1G_13126	F1-13126 (with SP)	GGGGACAAGTTTGTACAAAAAAGCAGGCTTCATGCTTCAACAAAGCCTCTTCACAATCTTC	62.9
	R1-13126 (with SC)	GGGGACCACTTTGTACAAGAAAGCTGGGTCTCACATAATCTTTCCACTCTCCCCGG	62.1
	F2-13126 (NO-SP)	GGGGACAAGTTTGTACAAAAAAGCAGGCTTCATGTCTCCTCTCTACACTCATTCTTCAATATC	57.5
	R2-13126 (NO-SC)	GGGGACCACTTTGTACAAGAAAGCTGGGTCCATAATCTTTCCACTCTCCCCGGC	60.8
SS1G_11912	F1-11912 (with SP)	GGGGACAAGTTTGTACAAAAAAGCAGGCTTCATGGTTGCCTTTGCCAAATCTC	56.9
	R1-11912 (with SC)	GGGGACCACTTTGTACAAGAAAGCTGGGTCCTAGAAACTACTAGCCTTCACAAAGTTATT	53
	F2-11912 (NO-SP)	GGGGACAAGTTTGTACAAAAAAGCAGGCTTCATGATTCCCTTCCCATCAGAGC	55.9
	R2-11912 (NO-SC)	GGGGACCACTTTGTACAAGAAAGCTGGGTCGAAACTACTAGCCTTCACAAAGTTATTCTC	54.8
SS1G_07669	F1-07669 (with SP)	GGGGACAAGTTTGTACAAAAAAGCAGGCTTCATGCAATTCACAACTTCCATCCTCG	60.1
	R1-07669 (with SC)	GGGGACCACTTTGTACAAGAAAGCTGGGTCCTAAGCCGATCCCCCACCAGTAA	60
	F2-07669 (NO-SP)	GGGGACAAGTTTGTACAAAAAAGCAGGCTTCATGGGCACTGTCCACTTCGTCAA	60.2
	R2-07669 (NO-SC)	GGGGACCACTTTGTACAAGAAAGCTGGGTCAGCCGATCCCCCACCAGTAACA	61.2
SS1G_08706	F1-08706 (with SP)	GGGGACAAGTTTGTACAAAAAAGCAGGCTTCATGAAGTTCACAATCACTTCTGTCGC	57.6
	R1-08706 (with SC)	GGGGACCACTTTGTACAAGAAAGCTGGGTCCTATACAAAATACCAGGTGCCCTTGAC	57.4
	F2-08706 (NO-SP)	GGGGACAAGTTTGTACAAAAAAGCAGGCTTCATGGCTCCCGCTCCAGTATCTC	58.3
	R2-08706 (NO-SC)	GGGGACCACTTTGTACAAGAAAGCTGGGTCTACAAAATACCAGGTGCCCTTGAC	56.1
SS1G_04382	F1-04382 (with SP)	GGGGACAAGTTTGTACAAAAAAGCAGGCTTCATGCATCTTTCCTATGCTTTGTCAGC	58.9
	R1-04382 (with SC)	GGGGACCACTTTGTACAAGAAAGCTGGGTCCTATGCCTCAAAGCCGATTTCTCTC	58.6
	F2-04382 (NO-SP)	GGGGACAAGTTTGTACAAAAAAGCAGGCTTCATGTCTCTTACAATCAACAATTGGTGCTC	59
	R2-04382 (NO-SC)	GGGGACCACTTTGTACAAGAAAGCTGGGTCTGCCTCAAAGCCGATTTCTCTC	57.3
SS1G_09232	F1-09232 (with SP)	GGGGACAAGTTTGTACAAAAAAGCAGGCTTCATGCGTACCTCATTCATCGCC	56.3
	R1-09232 (with SC)	GGGGACCACTTTGTACAAGAAAGCTGGGTCTTACTCATAATTTTGAACCTTCTCCTCTAC	54.9
	F2-09232 (NO-SP)	GGGGACAAGTTTGTACAAAAAAGCAGGCTTCATGCAATACACAAATCAATCCGC	55.5
	R2-09232 (NO-SC)	GGGGACCACTTTGTACAAGAAAGCTGGGTCCTCATAATTTTGAACCTTCTCCTCTACAA	56.1
SS1G_01235	F1-01235 (with SP)	GGGGACAAGTTTGTACAAAAAAGCAGGCTTCATGTTCAAAAATCTCCCACTCCTCC	57.7
	R1-01235 (with SC)	GGGGACCACTTTGTACAAGAAAGCTGGGTCTCACAGAGCCTTCCACTTCAGACTAA	57.5
	F2-01235 (NO-SP)	GGGGACAAGTTTGTACAAAAAAGCAGGCTTCATGTCCCCAACTCCTGAACCTCTAA	58.1
	R2-01235 (NO-SC)	GGGGACCACTTTGTACAAGAAAGCTGGGTCCAGAGCCTTCCACTTCAGACTAAAAGA	57.7
SS1G_09420	F1-09420 (with SP)	GGGGACAAGTTTGTACAAAAAAGCAGGCTTCATGTTGTATCAAATTTATATTCCCGTCTTG	57.4
	R1-09420 (with SC)	GGGGACCACTTTGTACAAGAAAGCTGGGTCTCAACCCACCGAAGCAGTAATACC	58.1
	F2-09420 (NO-SP)	GGGGACAAGTTTGTACAAAAAAGCAGGCTTCATGTATTGGATACAATTTTACTCCGAGCC	59.1
	R2-09420 (NO-SC)	GGGGACCACTTTGTACAAGAAAGCTGGGTCACCCACCGAAGCAGTAATACCTCTCT	58.7
SS1G_02904	F1-02904 (with SP)	GGGGACAAGTTTGTACAAAAAAGCAGGCTTCATGTCGAAATTCTTCAGTTCCGTGC	59.4
	R1-02904 (with SC)	GGGGACCACTTTGTACAAGAAAGCTGGGTCTTAACCGTTGCTAGGAAGAGTATTGCAA	59.6
	F2-02904 (NO-SP)	GGGGACAAGTTTGTACAAAAAAGCAGGCTTCATGGCTCCAGCAAGCGCC	58.4
	R2-02904 (NO-SC)	GGGGACCACTTTGTACAAGAAAGCTGGGTCACCGTTGCTAGGAAGAGTATTGCAATT	58.8
SS1G_00263	F1-00263 (with SP)	GGGGACAAGTTTGTACAAAAAAGCAGGCTTCATGCATTTCTCCATGATTGCTTCTATCC	60.7
	R1-00263 (with SC)	GGGGACCACTTTGTACAAGAAAGCTGGGTCCTAAGCCTGGCAAGCATAATCGGTG	61.7
	F2-00263 (NO-SP)	GGGGACAAGTTTGTACAAAAAAGCAGGCTTCATGGCTCCAACTGCCGCTCC	60.9
	R2-00263 (NO-SC)	GGGGACCACTTTGTACAAGAAAGCTGGGTCAGCCTGGCAAGCATAATCGGTGT	60.6
SS1G_13696	F1-13696 (with SP)	GGGGACAAGTTTGTACAAAAAAGCAGGCTTCATGCACATCTCGAGCTCCCTCCT	60.1
	R1-13696 (with SC)	GGGGACCACTTTGTACAAGAAAGCTGGGTCCTACAACTCACTCCTACACACATCCCCC	61
	F2-13696 (NO-SP)	GGGGACAAGTTTGTACAAAAAAGCAGGCTTCATGGATTTCCACTACGGACTCGTAGATT	59.5
	R2-13696 (NO-SC)	GGGGACCACTTTGTACAAGAAAGCTGGGTCCAACTCACTCCTACACACATCCCCC	59.5
SS1G_10534	F1-10534 (with SP)	GGGGACAAGTTTGTACAAAAAAGCAGGCTTCATGCAACATTCTCTCGATCTCTCTCATTAT	59.2
	R1-10534 (with SC)	GGGGACCACTTTGTACAAGAAAGCTGGGTCTCAGAACCACTTCCCTCTTCCGC	60.4
	F2-10534 (NO-SP)	GGGGACAAGTTTGTACAAAAAAGCAGGCTTCATGGTTAGAGGTCCCTCCTTCCGA	60
	R2-10534 (NO-SC)	GGGGACCACTTTGTACAAGAAAGCTGGGTCGAACCACTTCCCTCTTCCGCTCTC	60.4
SS1G_09248	F1-09248 (with SP)	GGGGACAAGTTTGTACAAAAAAGCAGGCTTCATGCAATTCACAACCGCAACACTC	59.8
	R1-09248 (with SC)	GGGGACCACTTTGTACAAGAAAGCTGGGTCTTAAGCAGAAGCAGCAGTGCAAAGA	59.4
	F2-09248 (NO-SP)	GGGGACAAGTTTGTACAAAAAAGCAGGCTTCATGTCTCCCCTCCAACCACGTC	58.7
	R2-09248 (NO-SC)	GGGGACCACTTTGTACAAGAAAGCTGGGTCAGCAGAAGCAGCAGTGCAAAGAAC	58.9
SS1G_01867	F1-01867 (with SP)	GGGGACAAGTTTGTACAAAAAAGCAGGCTTCATGTCAAAACTACTCTTCTCCTTCCTCCTC	59.2
	R1-01867 (with SC)	GGGGACCACTTTGTACAAGAAAGCTGGGTCTCAAATCAACCCCTTCCTCGCC	60.9
	F2-01867 (NO-SP)	GGGGACAAGTTTGTACAAAAAAGCAGGCTTCATGCAATTCCAATTCTTCGAACAAATG	60.3
	R2-01867 (NO-SC)	GGGGACCACTTTGTACAAGAAAGCTGGGTCAATCAACCCCTTCCTCGCCAAC	60
SS1G_04519	F1-04519 (with SP)	GGGGACAAGTTTGTACAAAAAAGCAGGCTTCATGCAGCTCCCGCAAATTCTTTC	60.4
	R1-04519 (with SC)	GGGGACCACTTTGTACAAGAAAGCTGGGTCCTAAATGATCTGATAAGCCAAAAGCGG	59.5
	F2-04519 (NO-SP)	GGGGACAAGTTTGTACAAAAAAGCAGGCTTCATGTCCCCCCTCCTGCAAACC	60.7
	R2-04519 (NO-SC)	GGGGACCACTTTGTACAAGAAAGCTGGGTCAATGATCTGATAAGCCAAAAGCGGA	59.1
SS1G_09150	F1-09150 (with SP)	GGGGACAAGTTTGTACAAAAAAGCAGGCTTCATGGTGTCTTTCAAGAAAATCTTTTTTGC	59.4
	R1-09150 (with SC)	GGGGACCACTTTGTACAAGAAAGCTGGGTCCTACTGAGACTGCTTGCAAACTCTCTCAC	59.3
	F2-09150 (NO-SP)	GGGGACAAGTTTGTACAAAAAAGCAGGCTTCATGCAATCCCCAGCTAGTACGCTG	60.3
	R2-09150 (NO-SC)	GGGGACCACTTTGTACAAGAAAGCTGGGTCCTGAGACTGCTTGCAAACTCTCTCACC	60.7
SS1G_05939	F1-05939 (with SP)	GGGGACAAGTTTGTACAAAAAAGCAGGCTTCATGAAGTTTATGTATCTCGGACTTCTCCTC	58.1
	R1-05939 (with SC)	GGGGACCACTTTGTACAAGAAAGCTGGGTCTTAACATTCATTCCAGTACCAGTTATCGC	58.9
	F2-05939 (NO-SP)	GGGGACAAGTTTGTACAAAAAAGCAGGCTTCATGGACAATGCCTACAGATGCAAGA	58.6
	R2-05939 (NO-SC)	GGGGACCACTTTGTACAAGAAAGCTGGGTCACATTCATTCCAGTACCAGTTATCGCC	59.5
SS1G_00744	F1-00744 (with SP)	GGGGACAAGTTTGTACAAAAAAGCAGGCTTCATGAAGATTCCTTTTGCACTTGCTATCCTA	60.8
	R1-00744 (with SC)	GGGGACCACTTTGTACAAGAAAGCTGGGTCTTAATAGTTCGACCCCGTCATAACCG	60.2
	F2-00744 (NO-SP)	GGGGACAAGTTTGTACAAAAAAGCAGGCTTCATGAAAACCGTGCTTGATGTCGAAC	60.1
	R2-00744 (NO-SC)	GGGGACCACTTTGTACAAGAAAGCTGGGTCATAGTTCGACCCCGTCATAACCGC	61
SS1G_07027	F1-07027 (with SP)	GGGGACAAGTTTGTACAAAAAAGCAGGCTTCATGTATTTTTCAAAACTTCTCCTCTTTTCCG	60.6
	R1-07027 (with SC)	GGGGACCACTTTGTACAAGAAAGCTGGGTCTCAACAGAACTCGCACTTCTCGCTG	61.6
	F2-07027 (NO-SP)	GGGGACAAGTTTGTACAAAAAAGCAGGCTTCATGCAACAATTCATGGTTCCTGCC	60.7
	R2-07027 (NO-SC)	GGGGACCACTTTGTACAAGAAAGCTGGGTCACAGAACTCGCACTTCTCGCTG	61.6
1Description
Primers F1 and R1 were used to clone into pEarlyGate100 vector to test the necrotizing activity of each protein with signal peptide (SP)
Primers F2 and R1 were used to clone into pEarlyGate100 vector to test the necrotizing activity of each protein without SP
Primers F1 and R2 were used to clone into pEarlyGate103 vector to test the subcellular localization of each protein with SP
Primers F2 and R2 were used to clone into pEarlyGate103 vector to test the subcellular localization of each protein without SP
